# Supplementary material for: A Comprehensive Investigation of Stimulatory Agents on MAIT and Vα7.2+/CD161− T Cell Response and Effects of Immunomodulatory Drugs
Source: Int J Mol Sci. 2024 May 28;25(11):5895. doi: 10.3390/ijms25115895 (PMC11172258; doi:10.3390/ijms25115895)
Supplement: Supplementary file 1 [file ijms-25-05895-s001.zip]

Archive with 1 entries (1 files):
- ijms-3013640-supplementary.pptx
